# Supplementary material for: Global determinants of home range sizes in felids: Evidence of human disturbance impact
Source: J Anim Ecol. 2026 Feb 4;95(4):697–711. doi: 10.1111/1365-2656.70227 (PMC13039275; doi:10.1111/1365-2656.70227)
Supplement: Supplementary file 1 — Supplement S1: Manual check and corrections of HomeRange database. Supplement S2: Web of Science and Google Scholar search queries for home range estimation in felids. Supplement S3: Data filtering. Supplement S4: Data scaling from MCP 95% to MCP 100%. Supplement S5: Sensitivity analysis of the home range model. Figure S1: Comparison of home ranges estimated with MCP 100% vs. MCP 95%. Figure S2: Residual diagnostics plot made with DHARMa for final HR model. Figure S3: Home range size (km2) by species ordered by median Home range size. Figure S4: Correlation plot for HR dataset. Table S1: Source and type of mean adult body mass (ABM) data used for each felid species. Table S2: Overview of global databases used for extracting environmental factors. Table S3: Median dispersal (km) as buffer radius and buffer size (km2) for each species. Table S4: Phylogenetic signal for home range size assessed using Pagel's λ method. Table S5: Spatial autocorrelation for home range size assessed using Moran's I test. Table S6: Summary of the leave‐one‐out sensitivity analysis. Table S7: Number of records by species present in Home Range (HR) dataset used for modelling. The total number of records is presented in bold. Table S8: Anova table comparing random effect structures in initial GLMM model for HR dataset (a) with or without Genus and (b) with or without Study ID. Table S9: Parameter estimates for home range size prediction after model averaging (conditional average reported). Table S10: Variance components of random effects in the final GLMM for HR size. [file JANE-95-697-s001.zip]

Archive with 2 entries (2 files):
- jane70227-sup-0001-FigureS1-S4-TableS1-S10@Supporting information_HR_felids.docx
- jane70227-sup-0002-DataS1@SupportingInformation_SensitivityAnalysis.xlsx
